# Supplementary material for: B cell receptor-induced IL-10 production from neonatal mouse CD19+CD43- cells depends on STAT5-mediated IL-6 secretion
Source: eLife. 2023 Feb 3;12:e83561. doi: 10.7554/eLife.83561 (PMC9934864; doi:10.7554/eLife.83561)
Supplement: Figure 2—source data 1. [file elife-83561-fig2-data1.zip]

Archive with 28 entries (28 files):
- Figure_2-source_data_1_Figure_2E_total_STAT5.tif
- __MACOSX/._Figure_2-source_data_1_Figure_2E_total_STAT5.tif
- Figure_2-source_data_1_Figure_2E_total_STAT3.tif
- __MACOSX/._Figure_2-source_data_1_Figure_2E_total_STAT3.tif
- Figure_2-source_data_1_Figure_2E_total_Stat1.tif
- __MACOSX/._Figure_2-source_data_1_Figure_2E_total_Stat1.tif
- Figure_2-source_data_1_Figure_2E_p-STAT5.tif
- __MACOSX/._Figure_2-source_data_1_Figure_2E_p-STAT5.tif
- Figure_2-source_data_1_Figure_2E_p-STAT3.tif
- __MACOSX/._Figure_2-source_data_1_Figure_2E_p-STAT3.tif
- Figure_2-source_data_1_Figure_2E_p-Stat1.tif
- __MACOSX/._Figure_2-source_data_1_Figure_2E_p-Stat1.tif
- Figure_2-source_data_1_Figure_2E_b-actin.tif
- __MACOSX/._Figure_2-source_data_1_Figure_2E_b-actin.tif
- Figure_2-source_data_1_Figure_2D_total_STAT5.tif
- __MACOSX/._Figure_2-source_data_1_Figure_2D_total_STAT5.tif
- Figure_2-source_data_1_Figure_2D_total_Stat3.tif
- __MACOSX/._Figure_2-source_data_1_Figure_2D_total_Stat3.tif
- Figure_2-source_data_1_Figure_2D_total_Stat1.tif
- __MACOSX/._Figure_2-source_data_1_Figure_2D_total_Stat1.tif
- Figure_2-source_data_1_Figure_2D_p-STAT5.tif
- __MACOSX/._Figure_2-source_data_1_Figure_2D_p-STAT5.tif
- Figure_2-source_data_1_Figure_2D_p-Stat3.tif
- __MACOSX/._Figure_2-source_data_1_Figure_2D_p-Stat3.tif
- Figure_2-source_data_1_Figure_2D_p-Stat1.tif
- __MACOSX/._Figure_2-source_data_1_Figure_2D_p-Stat1.tif
- Figure_2-source_data_1_Figure_2D_b-actin.tif
- __MACOSX/._Figure_2-source_data_1_Figure_2D_b-actin.tif
