# Supplementary material for: B cell receptor-induced IL-10 production from neonatal mouse CD19+CD43- cells depends on STAT5-mediated IL-6 secretion
Source: eLife. 2023 Feb 3;12:e83561. doi: 10.7554/eLife.83561 (PMC9934864; doi:10.7554/eLife.83561)
Supplement: Figure 2—figure supplement 3—source data 1. [file elife-83561-fig2-figsupp3-data1.zip]

Archive with 16 entries (16 files):
- Figure_2-figure_supplement_3-source_data_1_total_p38.tif
- __MACOSX/._Figure_2-figure_supplement_3-source_data_1_total_p38.tif
- Figure_2-figure_supplement_3-source_data_1_total_JNK.tif
- __MACOSX/._Figure_2-figure_supplement_3-source_data_1_total_JNK.tif
- Figure_2-figure_supplement_3-source_data_1_total_Erk.tif
- __MACOSX/._Figure_2-figure_supplement_3-source_data_1_total_Erk.tif
- Figure_2-figure_supplement_3-source_data_1_pan_Akt.tif
- __MACOSX/._Figure_2-figure_supplement_3-source_data_1_pan_Akt.tif
- Figure_2-figure_supplement_3-source_data_1_p-p38.tif
- __MACOSX/._Figure_2-figure_supplement_3-source_data_1_p-p38.tif
- Figure_2-figure_supplement_3-source_data_1_p-JNK.tif
- __MACOSX/._Figure_2-figure_supplement_3-source_data_1_p-JNK.tif
- Figure_2-figure_supplement_3-source_data_1_p-Erk.tif
- __MACOSX/._Figure_2-figure_supplement_3-source_data_1_p-Erk.tif
- Figure_2-figure_supplement_3-source_data_1_p-Akt.tif
- __MACOSX/._Figure_2-figure_supplement_3-source_data_1_p-Akt.tif
