# Supplementary material for: B cell receptor-induced IL-10 production from neonatal mouse CD19+CD43- cells depends on STAT5-mediated IL-6 secretion
Source: eLife. 2023 Feb 3;12:e83561. doi: 10.7554/eLife.83561 (PMC9934864; doi:10.7554/eLife.83561)
Supplement: Figure 4—source data 1. [file elife-83561-fig4-data1.zip]

Archive with 16 entries (16 files):
- Figure_4-source_data_1_Figure_4C_total_STAT5.tif
- __MACOSX/._Figure_4-source_data_1_Figure_4C_total_STAT5.tif
- Figure_4-source_data_1_Figure_4C_total_STAT3.tif
- __MACOSX/._Figure_4-source_data_1_Figure_4C_total_STAT3.tif
- Figure_4-source_data_1_Figure_4C_p-STAT5.tif
- __MACOSX/._Figure_4-source_data_1_Figure_4C_p-STAT5.tif
- Figure_4-source_data_1_Figure_4C_p-STAT3.tif
- __MACOSX/._Figure_4-source_data_1_Figure_4C_p-STAT3.tif
- Figure_4-source_data_1_Figure_4A_total_STAT5A.tif
- __MACOSX/._Figure_4-source_data_1_Figure_4A_total_STAT5A.tif
- Figure_4-source_data_1_Figure_4A_total_STAT3.tif
- __MACOSX/._Figure_4-source_data_1_Figure_4A_total_STAT3.tif
- Figure_4-source_data_1_Figure_4A_p-STAT5A.tif
- __MACOSX/._Figure_4-source_data_1_Figure_4A_p-STAT5A.tif
- Figure_4-source_data_1_Figure_4A_p-STAT3.tif
- __MACOSX/._Figure_4-source_data_1_Figure_4A_p-STAT3.tif
