# Supplementary material for: B cell receptor-induced IL-10 production from neonatal mouse CD19+CD43- cells depends on STAT5-mediated IL-6 secretion
Source: eLife. 2023 Feb 3;12:e83561. doi: 10.7554/eLife.83561 (PMC9934864; doi:10.7554/eLife.83561)
Supplement: Figure 6—source data 1. [file elife-83561-fig6-data1.zip]

Archive with 24 entries (24 files):
- Figure_6-source_data_1_Figure_6D_total_STAT5.tif
- __MACOSX/._Figure_6-source_data_1_Figure_6D_total_STAT5.tif
- Figure_6-source_data_1_Figure_6D_p-STAT5.tif
- __MACOSX/._Figure_6-source_data_1_Figure_6D_p-STAT5.tif
- Figure_6-source_data_1_Figure_6B_total_STAT5.tif
- __MACOSX/._Figure_6-source_data_1_Figure_6B_total_STAT5.tif
- Figure_6-source_data_1_Figure_6B_total_FAK.tif
- __MACOSX/._Figure_6-source_data_1_Figure_6B_total_FAK.tif
- Figure_6-source_data_1_Figure_6B_p-STAT5.tif
- __MACOSX/._Figure_6-source_data_1_Figure_6B_p-STAT5.tif
- Figure_6-source_data_1_Figure_6B_p-FAK.tif
- __MACOSX/._Figure_6-source_data_1_Figure_6B_p-FAK.tif
- Figure_6-source_data_1_Figure_6A_total_FAK.tif
- __MACOSX/._Figure_6-source_data_1_Figure_6A_total_FAK.tif
- Figure_6-source_data_1_Figure_6A_pan_PKC.tif
- __MACOSX/._Figure_6-source_data_1_Figure_6A_pan_PKC.tif
- Figure_6-source_data_1_Figure_6A_p-PKC.tif
- __MACOSX/._Figure_6-source_data_1_Figure_6A_p-PKC.tif
- Figure_6-source_data_1_Figure_6A_p-FAK_Y567.tif
- __MACOSX/._Figure_6-source_data_1_Figure_6A_p-FAK_Y567.tif
- Figure_6-source_data_1_Figure_6A_p-FAK_Y397.tif
- __MACOSX/._Figure_6-source_data_1_Figure_6A_p-FAK_Y397.tif
- Figure_6-source_data_1_Figure_6A_b-actin.tif
- __MACOSX/._Figure_6-source_data_1_Figure_6A_b-actin.tif
