# Supplementary material for: B cell receptor-induced IL-10 production from neonatal mouse CD19+CD43- cells depends on STAT5-mediated IL-6 secretion
Source: eLife. 2023 Feb 3;12:e83561. doi: 10.7554/eLife.83561 (PMC9934864; doi:10.7554/eLife.83561)
Supplement: Figure 6—figure supplement 2—source data 1. [file elife-83561-fig6-figsupp2-data1.zip]

Archive with 13 entries (13 files):
- Figure 6-figure supplement 2-source data 1 A b-actin.tif
- Figure 6-figure supplement 2-source data 1 A pan PKC.tif
- Figure 6-figure supplement 2-source data 1 A p-FAK.tif
- Figure 6-figure supplement 2-source data 1 A p-IkBa.tif
- Figure 6-figure supplement 2-source data 1 A p-p65.tif
- Figure 6-figure supplement 2-source data 1 A p-PKC.tif
- Figure 6-figure supplement 2-source data 1 A p-STAT5.tif
- Figure 6-figure supplement 2-source data 1 A total IkBa.tif
- Figure 6-figure supplement 2-source data 1 A total p65.tif
- Figure 6-figure supplement 2-source data 1 A total STAT5.tif
- Figure 6-figure supplement 2-source data 1 A total-FAK.tif
- Figure 6-figure supplement 2-source data 1 B p-STAT5.tif
- Figure 6-figure supplement 2-source data 1 B total STAT5.tif
